# Supplementary material for: Update of a Genetic Risk Score Predictive of the Plasma Triglyceride Response to an Omega-3 Fatty Acid Supplementation in the FAS Study
Source: Nutrients. 2023 Feb 25;15(5):1156. doi: 10.3390/nu15051156 (PMC10005670; doi:10.3390/nu15051156)
Supplement: Supplementary file 1 [file nutrients-15-01156-s001.zip]

Archive with 1 entries (1 files):
- nutrients-2214116-supplementary.pdf
